# Supplementary material for: Identification of Disulfidptosis‐Associated Hub Genes in Psoriasis via Integrated Transcriptomic and Experimental Validation Approaches
Source: J Cell Mol Med. 2025 Nov 12;29(21):e70945. doi: 10.1111/jcmm.70945 (PMC12611608; doi:10.1111/jcmm.70945)
Supplement: Supplementary file 2 — Table S1: disulfidptosis‐related genes. [file JCMM-29-e70945-s002.xlsx]

## Sheet: Table1
Supplementary Table 1 disulfidptosis-related genes
SLC7A11
GYS1
NDUFS1
NDUFA11
NUBPL
NCKAP1
LRPPRC
SLC3A2
RPN1
ACTN4
ACTB
CD2AP
CAPZB
DSTN
FLNA
FLNB
INF2
IQGAP1
MYH10
MYL6
MYH9
PDLIM1
TLN1
OXSM
