# Supplementary material for: Identification of Disulfidptosis‐Associated Hub Genes in Psoriasis via Integrated Transcriptomic and Experimental Validation Approaches
Source: J Cell Mol Med. 2025 Nov 12;29(21):e70945. doi: 10.1111/jcmm.70945 (PMC12611608; doi:10.1111/jcmm.70945)
Supplement: Supplementary file 3 — Table S2: Disulfidptosis‐related genes in psoriatic lesions and their primer sequence. [file JCMM-29-e70945-s001.xls]

## Sheet: Tube template
Supplementary Table 2 Disulfidptosis-Related Genes in Psoriatic Lesions and their Primer sequence
*Primer sequence(5'--3')	*Primer name
TCAGCAGAACACGTTCACG	H-FLNB-F
CCGATGCGTTTATTCACACACTT	H-FLNB-R
GAACGCAGTGCTTTTCGAGG	H-FLNA-F
CCAGATAGTAGTTGTCACCCCAT	H-FLNA-R
TGATGAATGCACCCTTGTACTTG	H-SLC3A2-F
GCTCCCCAGTGAAAGTGGA	H-SLC3A2-R
CCTGCCGCATGATTCGTGA	H-TLN1-F
TCGGAGCATGTAGTAGTCCAAA	H-TLN1-R
